# Supplementary material for: Digital Microfluidics for Single Bacteria Capture and Selective Retrieval Using Optical Tweezers
Source: Micromachines (Basel). 2020 Mar 15;11(3):308. doi: 10.3390/mi11030308 (PMC7142809; doi:10.3390/mi11030308)
Supplement: Supplementary file 1 [file micromachines-11-00308-s001.zip]

Archive with 3 entries (2 files):
- micromachines-745796-proofed/
- micromachines-745796-proofed/Supplementary Materials.pdf
- micromachines-745796-proofed/Video S1.wmv
